# Supplementary material for: Extensive downregulation of immune gene expression by microRNA-140-3p 5′ isomiR in an in vitro model of osteoarthritis
Source: Osteoarthr Cartil Open. 2021 Jun 10;3(3):100189. doi: 10.1016/j.ocarto.2021.100189 (PMC9718227; doi:10.1016/j.ocarto.2021.100189)
Supplement: Multimedia component 1 [file mmc1.xlsx]

## Sheet: Contents
Table of contents
1. Supplementary Table S1.A. Significantly downregulated genes upon canonical miR-140-3p transfection
2. Supplementary Table S1.B. Significantly upregulated genes upon canonical miR-140-3p transfection
3. Supplementary Table S2.A. Significantly downregulated genes upon 3'isomiR transfection
4. Supplementary Table S2.B. Significantly upregulated genes upon 3'isomiR transfection
5. Supplementary Table S3.A. Significantly downregulated genes upon 5'isomiR transfection
6. Supplementary Table S3.B. Significantly upregulated genes upon 5'isomiR transfection
7. Supplementary Table S4. Shared regulated genes between the three miRNAs
8. Supplementary Table S5. MiRDB predicted common targets between Canonical miR-140-3p and 5'isomiR
9. Supplementary Table S6. Predicted and downregulated by 5 isomiR
10. Supplementary Table S7. Go term analysis of 5'isomiR downregulated genes
11. Supplementary Table S8. Gene set enrichment analysis (MsigDB database) of 5'isomiR downregulated genes
12. Supplementary Table S9. Transcription Factors enriched for in promoters of downregulated genes
13. Supplementary Table S10. Taqman probes, miRNA mimics and antibodies

## Sheet: Table S1.A
Supplementary Table S1.A. Significantly downregulated genes upon
Canonical miR-140-3p transfection
Gene	p-value	FDR	Fold change
CCDC194	1.06344e-05	0.0127325	-29.9012
IL22RA1	1.88149e-05	0.0200239	-9.08554
ZBP1	7.3973e-05	0.0494329	-8.04437
IFIT2	1.19628e-08	5.72917e-05	-7.01392
RSAD2	6.52391e-07	0.00144203	-6.37265
KIF5C	3.98922e-07	0.000980842	-6.21307
MX2	2.50824e-05	0.0240248	-5.25251
CMPK2	3.12592e-05	0.0272192	-5.04241
KIAA0040	4.76541e-11	6.8467e-07	-4.25926
OASL	3.55375e-06	0.00537457	-4.12982
LAG3	7.82224e-10	5.6193e-06	-3.75355
IFIT1	3.24209e-05	0.0274005	-3.59319
TNFSF10	1.76205e-06	0.0033755	-3.51316
BST2	6.62699e-05	0.0453397	-3.40908
PLEKHA4	2.33433e-10	2.2359e-06	-3.37217
USP18	3.37696e-05	0.0277249	-3.31626
MX1	1.66758e-05	0.01843	-3.30852
SAMD9	6.24125e-06	0.00815192	-3.28921
AC083862.2	3.07364e-06	0.00519535	-3.18249
OAS2	6.40333e-05	0.044878	-3.06381
HERC6	6.20574e-05	0.0445805	-2.93596
IFI44L	5.09764e-05	0.0406891	-2.90877
GABRA4	2.94196e-05	0.0272192	-2.88802
KCND3	3.75104e-07	0.000980842	-2.86879
GCNT4	7.74268e-05	0.0494413	-2.70916
SP110	1.39954e-05	0.0160863	-2.68824
IRF7	2.27851e-05	0.0225768	-2.62432
HELZ2	3.32905e-06	0.00531445	-2.58702
OAS3	3.79701e-07	0.000980842	-2.57224
MT-TT	5.72034e-05	0.0432563	-2.55098
AL133330.1	1.42328e-06	0.00292128	-2.48858
RASGEF1B	5.65385e-05	0.0432563	-2.3788
IFI6	1.26427e-09	7.26577e-06	-2.36057
RGS16	3.10399e-08	0.000111492	-2.22396
NCOA7	4.09608e-07	0.000980842	-2.19268
EIF2AK2	7.94152e-05	0.0496086	-2.12987
RNF213	3.054e-05	0.0272192	-2.11289

## Sheet: Table S1.B
Supplementary Table S1.B. Significantly upregulated genes upon
Canonical miR-140-3p transfection
Gene	p-value	FDR	Fold change
FZD6	8.94387e-06	0.011174	1.88163
TLCD4	7.66606e-05	0.0494413	2.01537
SHROOM2	5.53257e-06	0.0075704	2.07101
RN7SL5P	1.68e-43	4.81537e-39	130.551
*FZD6 is a gene that is just below the cut-off of 2 fold change and was included since it was
upregulated by all three miRNAs.

## Sheet: Table S2.A
Supplementary Table S2.A. Significantly downregulated genes upon 3'isomiR transfection
Gene	p-value	FDR	Fold change
CLCA3P	1.12311e-06	0.000881096	-133.865
OR52K3P	2.67827e-06	0.0017276	-30.5157
AC005515.1	7.10377e-07	0.000594351	-20.0474
ZBP1	8.98761e-10	2.17403e-06	-17.0039
CCDC194	2.75934e-05	0.011608	-16.8129
IL22RA1	6.56871e-05	0.024389	-11.9786
IFIT2	9.98424e-13	4.83021e-09	-10.4545
KIF5C	8.63026e-16	1.25255e-11	-10.4247
RET	1.44195e-07	0.00015502	-9.76366
MX2	1.7161e-08	2.76739e-05	-9.01577
RSAD2	1.98566e-08	3.03356e-05	-8.64465
LAG3	3.08118e-24	8.94375e-20	-8.17034
CMPK2	1.67969e-06	0.00118918	-6.35044
OASL	1.27373e-11	5.28179e-08	-6.16887
ADAMTS4	1.2781e-07	0.00014269	-6.16382
GRIP2	1.47274e-06	0.00109613	-6.07987
ISG15	5.30459e-07	0.000496698	-6.03382
NRIR	1.58785e-05	0.00743396	-5.60018
BST2	8.80661e-11	2.55629e-07	-5.51667
KIAA0040	4.95038e-11	1.79618e-07	-5.1239
USP18	1.99762e-10	5.27134e-07	-4.97649
IFIT1	4.32163e-07	0.000432566	-4.95832
TMEM229B	2.34039e-06	0.00157987	-4.94075
IFIT3	1.29151e-05	0.00642973	-4.92964
SECTM1	2.46806e-08	3.58202e-05	-4.92729
MX1	2.8146e-09	5.44662e-06	-4.85016
HERC5	2.13788e-05	0.00926213	-4.7093
DDX58	1.88576e-05	0.00842121	-4.41428
IL21R	2.11364e-05	0.00926213	-4.19979
PLEKHA4	1.49628e-13	1.44775e-09	-4.13069
SSTR2	5.50987e-08	6.95369e-05	-4.05504
OAS2	7.16653e-07	0.000594351	-3.97297
IFIH1	8.32766e-05	0.0279264	-3.97173
HELZ2	2.79659e-13	1.62353e-09	-3.97171
IRF7	1.5385e-09	3.43523e-06	-3.93248
HERC6	5.11862e-06	0.00303221	-3.73818
GMPR	1.58211e-05	0.00743396	-3.7264
TNFSF10	1.01967e-05	0.00558453	-3.72425
ARHGAP27	7.42622e-05	0.0266125	-3.64953
SAMD9	3.03634e-05	0.0124135	-3.59442
SLC15A3	1.97017e-06	0.00136162	-3.59306
OAS1	6.66561e-07	0.000586311	-3.57757
TRIM14	5.11482e-08	6.74854e-05	-3.55085
OAS3	2.65744e-13	1.62353e-09	-3.42515
ISG20	6.2492e-05	0.0235579	-3.39869
GABRA4	8.12135e-05	0.0277339	-3.33468
SP110	1.26866e-06	0.000969086	-3.07674
IFI6	5.97407e-11	1.92677e-07	-3.07033
THEMIS2	3.82713e-06	0.00236362	-2.99743
SAMD11	8.37014e-05	0.0279264	-2.97882
TREX1	7.534e-08	9.11206e-05	-2.90717
IFITM1	3.23689e-08	4.47415e-05	-2.8139
CYP24A1	3.91222e-09	7.09749e-06	-2.79473
RHBDL3	7.18098e-05	0.0260553	-2.77608
APOBEC3G	9.27539e-05	0.0302513	-2.73729
IFI44	5.36032e-05	0.0204729	-2.66238
PPM1K	4.14255e-05	0.0160328	-2.6598
APOBEC3F	1.3069e-05	0.00642973	-2.5918
CDON	1.25355e-07	0.00014269	-2.57047
IFI27	6.20498e-07	0.00056285	-2.57006
IFI35	5.43258e-06	0.00315383	-2.5616
AC124319.3	0.000161796	0.0483485	-2.55532
SLC38A5	1.674e-06	0.00118918	-2.55092
DHX58	4.91053e-06	0.00296954	-2.53745
CD40	2.17922e-05	0.0093024	-2.52875
ENTPD3	7.80994e-05	0.027272	-2.4532
RNF213	1.00342e-06	0.000809063	-2.40169
AKR1C1	1.531e-08	2.61413e-05	-2.39558
NDP	2.56242e-09	5.31282e-06	-2.32909
S1PR2	0.00013041	0.0407032	-2.32793
MT-TF	0.000153787	0.0464996	-2.30577
REC8	3.72594e-05	0.0146197	-2.29461
ADAMTSL3	0.000113741	0.0358866	-2.27479
PARM1	9.14535e-05	0.0301661	-2.23352
CHIC2	3.59547e-05	0.0144952	-2.22826
MYD88	0.000134976	0.0416803	-2.21792
RGS16	6.60862e-06	0.00376134	-2.20817
PRG4	1.66853e-05	0.00768767	-2.15985
PRKCD	6.63771e-05	0.024389	-2.14713
LGALS3BP	1.05035e-05	0.00564602	-2.13839
PDE4B	3.01536e-05	0.0124135	-2.094
CHROMR	0.000108597	0.0346402	-2.04785
CNP	3.72708e-05	0.0146197	-1.99593
CD82	1.20396e-05	0.00624061	-1.98408

## Sheet: Table S2.B
Supplementary Table S2.B. Significantly upregulated genes upon 3'isomiR transfection
Gene	p-value	FDR	Fold change
VLDLR	7.89214e-05	0.027272	2.10717
SLC16A10	1.49561e-05	0.00723553	2.23593
FZD6	3.04272e-07	0.000315432	2.24651
AJUBA	2.50563e-06	0.00165297	2.28179
ZBED3	8.63913e-06	0.00482246	2.41708
LRRN1	0.000163232	0.0483485	2.71778
GAS6-DT	3.76481e-06	0.00236362	2.75728
PAK3	4.85706e-07	0.000469953	3.79994
LIPM	1.30475e-05	0.00642973	3.87862
MEST	1.71519e-05	0.00777917	4.05636
STEAP4	7.74513e-05	0.027272	4.21094

## Sheet: Table S3.A
Supplementary Table S3.A. Significantly downregulated genes upon 5'isomiR transfection
Gene	P-value	FDR	Fold change
CR1L	9.26185e-07	0.000145401	-128.181
ERICH3	6.45829e-06	0.000754328	-110.629
AC019109.1	3.33792e-05	0.00291079	-93.8232
IL22RA1	1.04974e-06	0.000163044	-92.0872
AL161449.2	1.63673e-05	0.00160918	-92.0461
AC005515.1	3.41135e-11	1.50926e-08	-89.6247
AC015911.11	3.45613e-05	0.00299463	-88.7923
AL157871.4	0.000276783	0.0158673	-87.2997
CLCA3P	5.2238e-06	0.000638222	-84.2535
AC010251.1	0.000143866	0.00956924	-65.6571
LHFPL1	0.000189342	0.0115665	-53.2295
ZBP1	1.06929e-16	1.24893e-13	-43.8775
CXCL11	0.000130219	0.00884276	-41.2927
NUGGC	4.83954e-05	0.00394734	-40.1026
GBP5	4.41618e-06	0.000553444	-38.7457
LINC00278	6.37268e-05	0.0049888	-37.9313
CCDC194	1.37631e-06	0.000205042	-35.9971
CEACAM1	0.00035651	0.0193856	-33.2606
AC099063.4	5.03242e-09	1.51491e-06	-32.9842
GBP4	6.34545e-06	0.000744125	-32.7497
IFNG	0.000353015	0.0192674	-31.9195
AC124319.1	4.67748e-05	0.00384739	-31.7874
GBP6	0.000763583	0.0347841	-31.4474
PCDH17	0.000536907	0.0266174	-31.0232
UBD	0.000242302	0.0142848	-30.8869
MPZL2	3.19146e-11	1.4337e-08	-30.7772
GBP7	0.00112964	0.046198	-29.3324
CXCL10	0.000321942	0.0178721	-29.0157
GRIP2	2.02553e-24	5.37686e-21	-27.2495
AC012363.2	0.000651423	0.0310302	-27.0639
AP001610.2	3.98858e-05	0.00338565	-26.3839
IDO1	0.000317843	0.0177797	-25.8599
HLA-DQA1	7.01739e-05	0.00532228	-25.3923
MX2	2.00771e-26	8.37501e-23	-24.9771
KIF5C	4.55692e-20	7.39234e-17	-23.8438
NRIR	1.20146e-15	1.1317e-12	-22.4612
TRAPPC3L	0.000896543	0.03942	-22.2335
USP30-AS1	7.00712e-11	2.92297e-08	-21.1879
RSAD2	3.59207e-28	2.09777e-24	-21.1872
LAG3	3.73149e-30	2.72399e-26	-21.1665
CD38	7.22369e-16	7.27351e-13	-20.8244
BATF2	1.4738e-14	1.19541e-11	-20.7751
IFIT2	7.76088e-34	7.55392e-30	-19.4835
PRRG4	1.17987e-10	4.59364e-08	-18.9711
PLAAT2	3.19052e-05	0.00279769	-18.6064
SLC22A2	6.76675e-09	1.95633e-06	-17.113
TMEM229B	2.82958e-20	4.86021e-17	-17.0632
AIM2	0.000330284	0.0182657	-17.0099
RASGRP3	2.06876e-06	0.000289032	-14.7228
ADAP1	9.79763e-07	0.00015299	-14.3592
PIK3AP1	5.73452e-12	3.04451e-09	-14.2223
OR52K3P	2.83611e-07	5.26871e-05	-13.9766
SLC2A5	2.86603e-06	0.000389247	-13.5872
AL031651.2	3.0763e-06	0.000409728	-12.9585
KCNA1	4.54073e-09	1.38114e-06	-12.7193
CMPK2	1.41403e-17	1.7204e-14	-12.6802
BST2	4.03677e-37	5.89368e-33	-12.5925
IL12RB1	1.02614e-07	2.04784e-05	-12.2573
SSTR2	2.98177e-23	6.21911e-20	-12.1935
AC005906.2	3.65969e-07	6.67893e-05	-12.1824
RIMBP2	2.22787e-05	0.00209851	-12.1747
HLA-DRB5	0.000140867	0.00941266	-12.037
TNFSF13B	3.31457e-12	1.86126e-09	-11.9863
RET	2.59733e-08	6.2705e-06	-11.323
HERC5	5.76836e-18	7.3233e-15	-10.9365
F5	0.000203418	0.012247	-10.8738
RTP4	1.72224e-15	1.52392e-12	-10.7256
CYSLTR2	0.00117063	0.0473439	-10.5659
SECTM1	3.29105e-18	4.57613e-15	-10.4043
LINC01597	9.4004e-05	0.00656679	-10.3932
HLA-DQB1	0.000131929	0.00889681	-10.3841
ETV7	1.8092e-07	3.56951e-05	-10.2481
MMP12	1.84836e-08	4.69323e-06	-10.2402
IFI44L	4.16789e-25	1.21702e-21	-10.1429
ACTN2	2.36532e-06	0.000327333	-9.97543
ITK	1.64441e-05	0.0016113	-9.62285
AC007728.3	3.5823e-05	0.00307657	-9.08359
WARS1	7.38071e-08	1.57311e-05	-8.90008
AL645941.2	2.18985e-08	5.41896e-06	-8.89206
SLC6A2	0.000208806	0.0125198	-8.86526
FYB1	0.000552029	0.0273208	-8.83267
ADAMTS4	2.63107e-10	9.72497e-08	-8.7595
LGI4	1.30969e-05	0.00134658	-8.75778
TNFSF10	4.17087e-08	9.66582e-06	-8.71866
IFIT3	3.58736e-16	4.02888e-13	-8.69416
RNU7-40P	0.000131797	0.00889681	-8.51344
TLR2	1.18819e-09	4.23112e-07	-8.45934
MX1	2.11513e-25	6.86243e-22	-8.42313
C11orf52	8.44257e-11	3.42393e-08	-8.17955
ETV7-AS1	0.000440374	0.0227922	-8.05974
PRAL	0.000181105	0.0112068	-8.01864
ARL9	2.16743e-08	5.4093e-06	-7.98546
OASL	4.4208e-18	5.86761e-15	-7.94368
IFIT1	7.71612e-14	5.49538e-11	-7.94287
HERC6	1.01564e-15	9.88553e-13	-7.76075
AC097709.1	0.000131202	0.00888885	-7.69407
GVINP1	8.55593e-05	0.00616402	-7.63068
HLA-DRB1	4.92575e-05	0.00399849	-7.61933
CP	5.33517e-08	1.18117e-05	-7.57361
GIMAP2	5.03321e-06	0.000622533	-7.52616
PLAAT4	1.39638e-09	4.91258e-07	-7.51214
AC008079.1	0.000634527	0.0304239	-7.46819
MEFV	7.27158e-06	0.000804281	-7.42286
MROH7	0.00018729	0.0114934	-7.315
SERPING1	6.53549e-09	1.90836e-06	-7.19217
AC099560.1	2.39447e-06	0.000329805	-7.19096
PTGES3P1	6.99602e-05	0.00532228	-7.18453
CDK18	4.37738e-05	0.00363124	-7.10992
DEPP1	1.27984e-27	6.22853e-24	-7.06548
USP18	6.18543e-22	1.2041e-18	-7.05535
OAS2	1.39673e-23	3.13727e-20	-7.04149
DRAXIN	3.30781e-08	7.85268e-06	-6.93335
ACSL5	1.56949e-11	7.63817e-09	-6.88198
AC099541.2	8.6997e-05	0.00621104	-6.84467
PLA2G2A	5.33955e-08	1.18117e-05	-6.79588
IFIH1	4.65453e-12	2.56438e-09	-6.77422
GMPR	8.47648e-12	4.41988e-09	-6.67175
IFITM1	1.4191e-41	4.1439e-37	-6.6563
HLA-DPA1	3.09709e-06	0.000409728	-6.59086
LINC00987	0.000881275	0.0389308	-6.47653
FRMD3	3.18731e-06	0.000417351	-6.42835
FXYD6-FXYD2	0.000172481	0.0108544	-6.36344
HLA-DMA	3.57778e-08	8.35769e-06	-6.34175
KIAA0040	5.4297e-06	0.000652458	-6.33962
SPON1	1.65999e-15	1.51474e-12	-6.33835
FXYD6	6.60363e-06	0.000759677	-6.29016
DDX58	1.54602e-11	7.63817e-09	-6.14905
AC104966.1	2.36497e-05	0.00219229	-6.12031
SLC15A3	1.27071e-10	4.88221e-08	-6.08343
SLC1A2	7.98755e-07	0.000128152	-6.00807
PCLO	0.000493641	0.0249815	-5.96283
AP000331.1	7.08705e-06	0.000792881	-5.92104
IL18BP	2.56713e-11	1.20903e-08	-5.91632
DDX60L	1.1784e-10	4.59364e-08	-5.91318
ACKR4	3.48896e-05	0.00300524	-5.87656
HORMAD1	0.000459282	0.023611	-5.87621
RSPH9	0.000252599	0.0147223	-5.86906
TRIM22	1.32291e-10	5.01675e-08	-5.86194
CYP24A1	1.86081e-25	6.79195e-22	-5.76028
APOBEC3D	3.18127e-09	9.88223e-07	-5.74491
NOD2	1.96473e-07	3.79934e-05	-5.66832
CD40	4.76589e-14	3.56831e-11	-5.65914
STAP2	8.39417e-09	2.35683e-06	-5.65161
LINC02102	0.00120677	0.0483786	-5.61616
FGF11	0.00115789	0.046959	-5.59016
TRIM14	2.90338e-14	2.23102e-11	-5.57362
LBP	6.50866e-06	0.000757183	-5.56854
TMEM140	3.26229e-13	2.07085e-10	-5.53848
AL023754.1	6.61969e-05	0.00508919	-5.47384
ENTPD3	8.54401e-07	0.00013559	-5.46468
GJD3	6.77817e-14	4.94807e-11	-5.44789
APOL1	1.66122e-08	4.37006e-06	-5.32367
SAMHD1	9.55058e-14	6.63993e-11	-5.32196
ISG15	6.65476e-06	0.000759677	-5.30921
AL445426.1	0.000195546	0.011871	-5.27759
CTSS	5.84965e-07	0.000101071	-5.2577
HELZ2	1.77819e-12	1.03846e-09	-5.24595
ISG20	4.53904e-08	1.03547e-05	-5.24182
APOBEC3G	2.27338e-09	7.29481e-07	-5.22683
IGFBP5	1.63873e-06	0.000239254	-5.22149
THEMIS2	1.71211e-14	1.35118e-11	-5.1725
DDO	5.66178e-12	3.04451e-09	-5.14081
CEMIP	7.73999e-09	2.19425e-06	-5.1197
OAS1	9.15717e-19	1.33695e-15	-5.11934
AC068254.1	2.85088e-07	5.26871e-05	-5.09751
BX255923.2	0.000392084	0.0206286	-5.09094
PARP14	1.02005e-09	3.72318e-07	-5.08785
HAPLN3	7.02852e-06	0.000792404	-5.07598
C2	6.76388e-07	0.00011286	-5.07483
GAP43	5.08685e-06	0.000624101	-5.05373
MMP1	6.46564e-07	0.000109435	-5.02132
BEGAIN	9.51308e-11	3.80523e-08	-5.01858
ADPGK-AS1	0.000301266	0.0169766	-5.00292
GAL3ST4	9.17183e-08	1.89941e-05	-4.92875
AC004849.1	0.000154957	0.0101451	-4.92434
IFI27	5.18462e-13	3.22108e-10	-4.86199
PLEKHH1	1.86361e-06	0.000266752	-4.84707
LAP3	1.03093e-07	2.04784e-05	-4.82328
LINC01359	2.98627e-05	0.00262648	-4.8122
AC083862.2	1.98539e-06	0.000281424	-4.75013
LRRTM2	6.62499e-06	0.000759677	-4.73383
IFI30	3.90137e-07	7.0321e-05	-4.71817
LIPC	2.28993e-07	4.39907e-05	-4.71011
BISPR	1.21506e-08	3.28517e-06	-4.70301
FGF10	2.61858e-24	6.37188e-21	-4.68368
CALHM5	1.52126e-06	0.000224348	-4.67348
CD274	0.000227809	0.0136033	-4.669
ANO7L1	1.20854e-05	0.00125139	-4.66713
SAMD9	1.24661e-13	8.27297e-11	-4.65698
CMYA5	4.40663e-08	1.01318e-05	-4.62779
CASP10	5.85136e-06	0.000694552	-4.62015
FCER1G	0.000356135	0.0193856	-4.56409
CFI	4.07583e-16	4.40793e-13	-4.55886
AC008033.3	0.0007517	0.0345194	-4.55753
APOL6	6.66018e-06	0.000759677	-4.53984
PLEKHA4	6.87645e-16	7.17116e-13	-4.4983
OAS3	1.39488e-19	2.14372e-16	-4.49741
IFI6	9.46886e-15	7.89974e-12	-4.49265
LINC01239	1.07554e-06	0.000166168	-4.47707
AL022318.4	7.56034e-07	0.000122646	-4.46675
RHBDL3	1.09002e-13	7.40201e-11	-4.46052
AC015802.6	0.00119832	0.0482139	-4.4588
ABCA13	0.000626942	0.0302266	-4.45295
ST6GALNAC2	0.000673712	0.0316277	-4.44898
UBE2L6	2.12734e-08	5.35503e-06	-4.44183
KCTD14	1.60274e-05	0.00158644	-4.43126
RIPOR3	0.000170613	0.010789	-4.42722
OLFML1	0.0007035	0.0327105	-4.42158
MAOB	2.81583e-05	0.00254558	-4.41682
SNX10	0.000152832	0.0100285	-4.41062
SERPINB9P1	2.29028e-06	0.000318458	-4.39486
GABRA4	5.80602e-06	0.000691983	-4.3807
PGF	2.72661e-05	0.00247719	-4.35321
SAMD9L	1.66959e-09	5.66886e-07	-4.29011
FGF13	1.08632e-05	0.00113694	-4.24651
AC112496.1	7.97442e-06	0.000868689	-4.20694
DHX58	2.75226e-11	1.27565e-08	-4.20456
SCARA5	0.000977774	0.0418024	-4.195
L3MBTL4	0.000572696	0.0280583	-4.17914
FDPSP3	0.000755968	0.0345696	-4.17854
KIAA1755	5.65735e-08	1.24206e-05	-4.15568
HSD3B7	5.35004e-06	0.000648221	-4.14778
CASP1	9.5752e-08	1.95522e-05	-4.14432
AC083862.3	0.000102819	0.00711449	-4.13508
ADAMTSL3	1.44002e-09	4.94691e-07	-4.12249
IFI44	1.47305e-12	8.7782e-10	-4.11979
ANK2	9.73882e-06	0.00102293	-4.11239
MAOA	9.72845e-12	4.9837e-09	-4.07182
GBP1	0.000656874	0.0311881	-4.06828
APOBEC3F	4.63595e-11	1.96188e-08	-4.05982
ANGPTL1	6.76649e-06	0.0007688	-4.05949
IFI35	9.76478e-13	5.94024e-10	-4.05861
ABCA1	0.000335117	0.0184283	-4.01622
APOL3	6.61455e-05	0.00508919	-4.00869
TMEM171	0.000360877	0.0194229	-4.00688
DTX3L	4.05942e-09	1.24774e-06	-4.00604
DHRS3	0.000390463	0.0205804	-3.99781
AC083837.1	1.27298e-08	3.41019e-06	-3.98905
RUBCNL	0.000669295	0.0315216	-3.98579
KREMEN1	5.34459e-06	0.000648221	-3.96517
MIR3614	1.73334e-08	4.51783e-06	-3.94615
IRF7	4.19778e-06	0.000530629	-3.89696
ROR2	2.13297e-05	0.00202217	-3.86985
SFRP4	2.93038e-05	0.00260082	-3.83629
CYP11A1	7.99488e-06	0.000868689	-3.79907
LGALS3BP	2.90134e-11	1.32373e-08	-3.76578
AL671883.2	0.000453701	0.0234065	-3.76357
IL7	1.35019e-06	0.000202182	-3.75228
CD300E	0.000901845	0.0395403	-3.74256
F11R	0.00066212	0.0313354	-3.72226
PARP9	7.68508e-07	0.00012398	-3.72217
GSTM5	0.000921127	0.0400848	-3.70318
AC107398.3	0.000187638	0.0114934	-3.6984
CASP17P	0.000415509	0.0217046	-3.69643
SFMBT2	1.34703e-05	0.0013705	-3.66252
AC068989.1	3.10103e-06	0.000409728	-3.65354
CTSK	2.05874e-06	0.000289015	-3.63149
AC022034.1	0.000636934	0.0304893	-3.63066
BTC	0.000176699	0.0110484	-3.61255
AC007728.2	1.5292e-06	0.000224386	-3.61218
CCRL2	0.000206799	0.012425	-3.60495
CYP2J2	0.000673092	0.0316277	-3.60448
KCNN4	0.000521882	0.0260941	-3.59665
EPSTI1	1.44128e-06	0.000213631	-3.58814
IRF1	0.000718285	0.0331866	-3.57504
FAM20A	8.10397e-08	1.69026e-05	-3.56708
HLA-E	1.10143e-08	3.00576e-06	-3.56107
ZC3H12D	3.45429e-08	8.1343e-06	-3.55929
FBXO2	8.51707e-05	0.0061559	-3.54986
SLC38A5	1.65734e-08	4.37006e-06	-3.54965
S1PR2	6.33766e-09	1.88836e-06	-3.53759
RNF213	3.44969e-21	6.29568e-18	-3.52626
AC124319.3	3.49197e-06	0.000451175	-3.50108
SP110	1.33674e-11	6.72978e-09	-3.47815
XAF1	2.7675e-13	1.7958e-10	-3.46734
LINC01140	0.000579406	0.0283395	-3.4603
LINC02605	3.91125e-05	0.00332969	-3.44557
FBXO6	1.56e-05	0.00154939	-3.43446
TRIM69	0.000261189	0.0151625	-3.4072
AL391056.1	0.000361187	0.0194229	-3.3992
LINC01550	0.000159959	0.0102881	-3.38857
TRIM25	2.99601e-09	9.40681e-07	-3.37919
ACOT11	0.00016216	0.0103612	-3.36865
MLKL	6.41676e-05	0.00500988	-3.35499
PYCARD	0.000149205	0.00983471	-3.33609
PPM1K	3.48784e-11	1.52007e-08	-3.33555
TAP1	0.000146866	0.00970246	-3.33151
HSPB2-C11orf52	2.41165e-07	4.60263e-05	-3.3288
PATL2	6.16253e-07	0.000105231	-3.3232
APOL2	2.31695e-05	0.0021615	-3.31519
CHI3L2	6.48365e-07	0.000109435	-3.29883
STAT2	1.84362e-08	4.69323e-06	-3.29372
HLA-F	2.34153e-15	2.01096e-12	-3.29147
MT-TT	4.00239e-07	7.16992e-05	-3.26737
PLSCR1	2.48628e-09	7.89125e-07	-3.26687
AL355607.2	7.43395e-05	0.0055369	-3.25269
TLR3	1.00027e-07	2.02833e-05	-3.24663
DDX60	2.78655e-06	0.00038022	-3.24379
TDRD7	4.10193e-07	7.30344e-05	-3.23194
MRPS30-DT	5.21704e-05	0.00420822	-3.23042
EIF2AK2	1.70725e-09	5.73008e-07	-3.22976
TYMP	3.77631e-11	1.62159e-08	-3.22145
TNFRSF14	8.77207e-05	0.00622989	-3.21936
CDO1	0.000164812	0.0104848	-3.19657
AGBL2	0.000702515	0.0327105	-3.18332
TRIM21	1.43492e-09	4.94691e-07	-3.16803
C5AR2	1.96178e-06	0.000279434	-3.12732
ZNFX1	6.52479e-09	1.90836e-06	-3.11848
AC067945.1	0.000381402	0.020249	-3.0967
ODF3B	3.3957e-05	0.00295102	-3.08235
AL512428.1	0.00101449	0.042808	-3.08018
HLA-DOB	0.00119874	0.0482139	-3.07723
MT-TF	2.77611e-08	6.64447e-06	-3.07682
IFI16	7.90334e-05	0.0057839	-3.07624
AC073111.4	3.48045e-05	0.00300524	-3.06616
TNFRSF1B	5.00923e-08	1.12515e-05	-3.0609
RARRES1	0.000650165	0.0310302	-3.06082
STAT5A	4.0547e-06	0.000514771	-3.05714
ITIH4	0.000285997	0.016279	-3.05588
PARP12	3.13874e-06	0.000412843	-3.05105
RN7SL834P	0.00101817	0.0429012	-3.03797
PSMB9	0.000374699	0.0200022	-3.03083
AC107959.1	4.99031e-08	1.12515e-05	-3.01943
CDON	6.29524e-08	1.36164e-05	-3.00921
TLCD2	0.00114532	0.0465786	-3.00018
IRF1-AS1	1.1842e-06	0.000179501	-2.99957
AC009404.1	0.000610104	0.0295931	-2.98525
PMCH	0.000532037	0.026511	-2.98167
RGS16	2.32003e-11	1.11057e-08	-2.97912
PKP1	1.78709e-06	0.000257059	-2.96937
GSDMD	0.000358803	0.0194229	-2.96637
ALDH1A3	1.39674e-05	0.00141124	-2.96458
MCOLN2	0.000133075	0.00895346	-2.95912
IFIT5	5.42681e-06	0.000652458	-2.95887
TC2N	0.000381367	0.020249	-2.95434
ADAMTSL4	0.000157325	0.010196	-2.94609
LHFPL2	1.13929e-06	0.000175091	-2.94299
PRELP	0.00111269	0.0456326	-2.94108
NDUFA4L2	0.000851333	0.0379526	-2.91361
RIPK3	1.18643e-06	0.000179501	-2.90284
PARM1	2.59839e-08	6.2705e-06	-2.89166
TMOD1	7.99216e-06	0.000868689	-2.89084
ZMYND15	0.00113765	0.0463959	-2.88385
DMKN	7.31627e-05	0.00546381	-2.87608
SNED1	2.34609e-10	8.7828e-08	-2.85004
DENND3	4.76833e-07	8.28781e-05	-2.84731
AL139142.2	0.000702826	0.0327105	-2.84036
TRIM46	5.68458e-05	0.00448621	-2.83761
C8orf31	7.06994e-06	0.000792881	-2.83152
AZIN2	0.000331719	0.0183104	-2.82833
ANKRD45	0.000495453	0.0250003	-2.82471
NLRC5	0.000408939	0.0213997	-2.82293
RILP	0.000319197	0.0177996	-2.81676
PTGES	0.000456264	0.0234972	-2.81338
N4BP2L1	0.000873064	0.0386851	-2.81007
BANK1	0.000376161	0.0200436	-2.80816
CXCL16	7.80961e-08	1.64058e-05	-2.80513
FMOD	6.93521e-08	1.48903e-05	-2.79554
HLA-K	0.000136821	0.00916325	-2.7925
CXCL12	0.000257797	0.0149954	-2.79232
AC040970.1	0.000326998	0.0181183	-2.79185
SP100	4.59911e-07	8.04156e-05	-2.76764
LINC01358	0.00048224	0.0245321	-2.76571
AC006254.1	7.83714e-05	0.00574986	-2.76537
ABCC6	4.3491e-05	0.00361805	-2.75734
SHFL	7.42061e-07	0.000121051	-2.75162
EDARADD	0.00101078	0.0427749	-2.74892
TXNIP	8.63695e-06	0.000923805	-2.74776
HSD11B1	0.00108063	0.0445053	-2.74451
FABP3	8.99311e-05	0.00631247	-2.73944
TBX19	4.74514e-05	0.00388118	-2.72814
AP5B1	6.85077e-07	0.000113018	-2.71905
ACAN	2.44096e-05	0.00225557	-2.70941
RIPOR2	4.22065e-07	7.46927e-05	-2.70629
UBA7	3.1275e-12	1.79065e-09	-2.70362
BCL2L11	0.000179231	0.0111589	-2.70141
ERFE	9.883e-05	0.00685472	-2.7
AC116407.2	0.000787658	0.0357137	-2.69939
SAMD11	0.000659962	0.0312839	-2.68145
TRAFD1	2.3538e-08	5.77572e-06	-2.6787
NT5C3A	8.14623e-05	0.00593192	-2.67415
PML	1.00358e-08	2.7909e-06	-2.67294
HEXD	3.51215e-06	0.000451783	-2.6712
IL12A	0.000247333	0.0144732	-2.66778
AP003499.4	0.00093802	0.0406123	-2.66273
HHIPL2	0.000187752	0.0114934	-2.65442
REC8	2.93924e-06	0.000394377	-2.64988
STON2	0.000301541	0.0169766	-2.64796
AHCYL2	4.29097e-06	0.00054007	-2.63948
NINJ2	0.00104723	0.0434591	-2.63226
NBL1	6.66212e-07	0.000111801	-2.62748
CRYAB	2.00313e-06	0.000282567	-2.61255
JCHAIN	4.99376e-06	0.000620502	-2.60568
ARHGAP12	2.01031e-05	0.00193095	-2.6017
SERPINB9	4.92964e-05	0.00399849	-2.59686
MYD88	1.20691e-06	0.000181659	-2.57383
TSPAN2	2.54886e-05	0.00233313	-2.56416
SCARNA9	0.000914411	0.0399115	-2.55514
MEG9	8.18545e-05	0.00594565	-2.53695
NIM1K	2.46798e-05	0.0022662	-2.51774
H2BC5	2.873e-05	0.00255767	-2.51167
CDH23	0.000201879	0.0121841	-2.50124
ITGB8	0.000190681	0.0115997	-2.49432
C1R	0.000159917	0.0102881	-2.4836
TCN2	0.000155686	0.0101701	-2.4822
AL096870.1	0.000108409	0.00746593	-2.4805
NEBL	0.0011478	0.0466145	-2.47015
IRF2	9.27426e-08	1.9071e-05	-2.46271
SNORD113-3	2.45817e-06	0.000336988	-2.45595
MOB3C	3.91008e-05	0.00332969	-2.45253
JAK3	1.82697e-05	0.00177825	-2.45155
XRN1	3.33943e-05	0.00291079	-2.44749
SLC7A8	2.56277e-07	4.85927e-05	-2.44322
CCN3	0.000340101	0.0186322	-2.4421
RNASE4	4.13694e-05	0.00348123	-2.43084
ZNF154	0.000345012	0.0188658	-2.42443
SOCS3	2.29907e-05	0.00215169	-2.41713
NDP	1.17898e-06	0.000179501	-2.41713
LINC01232	0.000885306	0.0390497	-2.41668
RNF19B	0.00075186	0.0345194	-2.4116
IFITM2	0.000170703	0.010789	-2.41102
UNC93B1	8.94473e-06	0.000953234	-2.40557
NCAM2	0.000144471	0.00957032	-2.39442
PRDM6	0.0006954	0.0325412	-2.38938
CNP	4.54974e-07	8.00315e-05	-2.38867
GCNT4	0.00101323	0.042808	-2.38848
C1RL	0.000162916	0.0103868	-2.38419
TRIM34	9.54759e-06	0.00100646	-2.37891
AL163636.3	5.49317e-05	0.00438253	-2.37468
DGLUCY	0.000118883	0.00810844	-2.37443
STBD1	0.000847572	0.0378427	-2.37035
RHBDL2	0.00031176	0.0175065	-2.36713
MIR29B2CHG	1.44404e-05	0.001449	-2.36548
AC107204.1	0.00104949	0.0434684	-2.36306
NKX3-1	1.31644e-05	0.00134877	-2.35933
AC020916.1	0.000199974	0.0121146	-2.35821
AL162727.1	0.000717472	0.0331866	-2.35785
MR1	0.000119127	0.00810844	-2.3459
DYNLT1	0.00018115	0.0112068	-2.33142
PSD4	0.000720914	0.0332554	-2.33101
AKR1C1	2.61436e-07	4.89355e-05	-2.3305
CHROMR	3.78383e-07	6.8626e-05	-2.32282
PHACTR1	0.000316754	0.0177528	-2.32273
RASD1	2.85608e-05	0.00255767	-2.31665
MEG3	1.05168e-09	3.79123e-07	-2.31372
BIRC3	0.000992242	0.0421126	-2.31283
ISLR	0.00023067	0.013746	-2.30934
PHF11	5.38136e-05	0.00431692	-2.30858
RBM43	0.000339339	0.0186254	-2.29552
AL645933.5	0.000481764	0.0245321	-2.28705
NDRG1	0.000938812	0.0406123	-2.28454
TRIM38	1.7595e-06	0.000254344	-2.27405
CYP27C1	8.37236e-05	0.00606633	-2.26919
RASGEF1B	0.000296905	0.0168342	-2.26902
ZFYVE26	1.87309e-07	3.67075e-05	-2.26407
RASSF4	0.00041978	0.0218495	-2.26245
ACSS1	0.000839777	0.0375709	-2.26187
PINLYP	4.23496e-05	0.00354329	-2.25698
PFKFB3	1.02946e-07	2.04784e-05	-2.25626
WDFY1	1.19713e-05	0.001244	-2.25623
PSME2	2.65247e-05	0.00242038	-2.25585
HLA-B	1.47287e-05	0.00147287	-2.2533
C4orf33	0.000800972	0.0362049	-2.24907
CYP27A1	8.59197e-05	0.00616402	-2.24578
PRG4	2.35797e-05	0.00219229	-2.24335
SLC44A3	6.26295e-05	0.00491608	-2.23732
NCOA7	8.57471e-06	0.000920521	-2.23704
N4BP1	8.43174e-06	0.000911877	-2.23631
ELMO2	6.48881e-05	0.00503918	-2.22769
STARD9	7.14485e-05	0.00539094	-2.22408
CCL28	0.000430482	0.0223667	-2.21042
TLR1	6.60918e-05	0.00508919	-2.20527
TMEM30B	0.00122107	0.0487761	-2.20139
PNPT1	6.64696e-05	0.00509426	-2.20093
CA12	0.000582581	0.0284351	-2.20056
SLC9A9	0.00124267	0.0495708	-2.19492
TBX4	0.000275887	0.015858	-2.19134
PSMB8	0.000926638	0.0402646	-2.19077
SLC16A4	0.000986983	0.0419504	-2.18896
APCDD1L	6.57916e-06	0.000759677	-2.18814
AIDA	3.21589e-06	0.000419214	-2.18698
LY6E	0.000973124	0.0417045	-2.18461
DTNA	0.000754651	0.0345696	-2.17816
VAMP5	5.6583e-05	0.00447757	-2.17643
CAPN3	1.70406e-05	0.00166417	-2.17516
MAP1LC3A	7.26412e-06	0.000804281	-2.17118
STARD4	0.00055637	0.0273963	-2.16149
ECE1	0.00110007	0.0451787	-2.14437
EIF4E3	0.00104778	0.0434591	-2.13671
LBH	0.00103224	0.0430591	-2.13581
DPYD	0.000277134	0.0158673	-2.13458
GOLM1	0.000383395	0.0203179	-2.13419
ALPK1	0.000460926	0.0236538	-2.13262
RNF114	0.000471233	0.024056	-2.13226
CMTR1	2.84764e-05	0.00255767	-2.12985
WBP1L	6.8376e-07	0.000113018	-2.12932
PDZD2	0.000360762	0.0194229	-2.12621
CARD6	3.75784e-05	0.00321786	-2.12591
AC007192.1	0.000531208	0.026511	-2.11261
SFT2D2	1.54806e-05	0.00154278	-2.09693
FERMT1	0.00104353	0.0434061	-2.0966
APBA1	0.000404306	0.0211952	-2.08473
NTN1	0.000162007	0.0103612	-2.07922
TRIM56	4.03715e-05	0.00340708	-2.07312
MSI2	0.00078194	0.0355095	-2.06476
SH3D21	0.0010667	0.0440559	-2.05505
FAM122C	0.00075755	0.0345696	-2.05394
SLC43A2	7.0444e-05	0.00532892	-2.04922
ATP9A	4.18124e-05	0.00350839	-2.04867
GLRX	0.000463554	0.023747	-2.04602
ADD3	0.000866167	0.0384378	-2.04561
TRIM5	1.94058e-05	0.00187877	-2.04538
CD68	0.000360178	0.0194229	-2.04394
BVES	0.000946119	0.0408134	-2.04323
MIR100HG	0.000568011	0.0278755	-2.04298
SMAD9	0.000187426	0.0114934	-2.03458
CCN5	0.00027069	0.01559	-2.03289
SPX	0.000771297	0.0350808	-2.02916
H1-0	0.000470994	0.024056	-2.01909
CCN6	3.78611e-06	0.000482771	-2.01647
STC1	0.000319417	0.0177996	-2.01497
CRYZL2P-SEC16B	0.000917984	0.0400077	-2.01091
WTAPP1	0.00108971	0.0448163	-2.00905
AL117190.7	8.00265e-06	0.000868689	-2.00765
MTMR11	0.000157479	0.010196	-2.00598
ADAR	2.73169e-05	0.00247719	-2.00577
SEC16B	0.00120543	0.0483786	-2.00342
ANG	0.000242646	0.0142848	-2.00155
HLA-DPB1	0.00103504	0.0431142	-2.00131
HLA-A	0.000601258	0.0292126	-1.99514
PRKCD	3.41045e-06	0.000442601	-1.99205
TRIM6-TRIM34	0.000150656	0.00990802	-1.98458
ID2	0.000512772	0.0258154	-1.98317
CHI3L1	0.000174282	0.0109442	-1.98004
FAM71F2	0.000952543	0.0409636	-1.97756
AK1	3.53926e-07	6.49977e-05	-1.97489
ZDHHC17	0.000519665	0.0260278	-1.97177
PDE4B	0.000265581	0.0153564	-1.96885
TTLL3	4.69502e-05	0.00385097	-1.96331
HK2	8.95496e-05	0.00631247	-1.9617
PPFIBP2	6.0502e-06	0.000715247	-1.96133
FUT4	0.000177382	0.0110674	-1.95868

## Sheet: Table S3.B
Supplementary Table S3.B. Significantly upregulated genes upon 5'isomiR transfection
Gene	P-value	FDR	Fold change
CLN8	0.000535914	0.0266134	1.9594
RECK	2.26991e-05	0.00213123	1.96686
ME1	0.000281239	0.0160394	2.00435
GADD45A	0.000170131	0.010789	2.04667
FAM171B	0.000897749	0.03942	2.05107
LINC02535	0.000514046	0.025835	2.07954
MPP4	2.9727e-05	0.00262648	2.08114
PRR5L	0.000583308	0.0284351	2.09238
KCTD16	0.000983514	0.0418639	2.1219
ROR1	0.000213486	0.0127742	2.13283
SOX11	0.000650766	0.0310302	2.14073
ITGBL1	0.000201956	0.0121841	2.15534
NTM	0.000245266	0.014381	2.18021
AJUBA	8.99717e-07	0.000142009	2.19143
AL137060.1	0.00113318	0.0462781	2.23871
AL161421.1	0.000103465	0.00714224	2.24062
BFSP1	0.000909483	0.0397558	2.24489
LBR	1.78856e-09	5.93477e-07	2.26074
AR	0.000243583	0.0143111	2.26476
ULBP2	0.000757691	0.0345696	2.26682
FZD6	7.35268e-07	0.000120617	2.27913
RCAN2	0.00048508	0.0246252	2.28759
STK32B	0.0011843	0.0478308	2.29523
CENPV	0.00121014	0.0484055	2.29882
MMP16	4.8632e-06	0.000606861	2.31972
NETO2	0.000144538	0.00957032	2.33677
NQO1	5.76966e-08	1.25727e-05	2.34598
RGS5	7.02537e-06	0.000792404	2.36127
AC009093.1	6.84905e-05	0.0052354	2.36944
SLC9A7	0.000157184	0.010196	2.37372
AC002480.1	0.00103218	0.0430591	2.43932
ZBED3	5.48644e-06	0.000656574	2.47041
AP002360.2	1.1192e-05	0.00116716	2.48203
ITGA11	0.000862965	0.038354	2.48528
PTX3	2.94432e-06	0.000394377	2.48927
WFDC21P	0.00011442	0.00786135	2.49266
EPHB2	3.57428e-06	0.000457759	2.52462
LINC02015	2.10561e-05	0.00200927	2.54612
ITGA3	1.95386e-07	3.79934e-05	2.59485
CLDN1	1.03784e-08	2.85895e-06	2.60729
AL590617.2	0.000997421	0.042271	2.66005
LINC02849	0.000364476	0.0195638	2.72403
EVI2B	7.73445e-06	0.000852248	2.76747
AC013652.1	8.61093e-05	0.00616402	2.77251
LINC00882	9.01163e-06	0.000956871	2.7739
DANCR	5.05275e-06	0.000622533	2.8042
TRIM16L	1.39108e-05	0.0014104	2.81587
TMEM253	0.00023969	0.014189	2.83203
TFPI	7.30612e-05	0.00546381	2.84138
EVA1A	1.74834e-08	4.51783e-06	2.84168
LINC01204	8.43492e-07	0.00013459	2.8582
NTN4	5.2618e-05	0.00423263	2.88774
LETM2	2.19763e-05	0.00207673	3.00496
PAK3	2.92458e-06	0.000394377	3.10953
LNCOG	0.000136479	0.00916135	3.11827
AL049775.1	4.26713e-05	0.00356001	3.17316
TMSB15A	0.000300704	0.0169766	3.18499
MEX3B	0.000401357	0.0210785	3.3631
LINC01618	0.000301741	0.0169766	3.36416
AFF3	0.000238332	0.0141449	3.37216
KCNK2	6.31868e-06	0.000743974	3.4228
IGFBP2	1.43765e-05	0.00144756	3.46099
AC083967.1	0.000291158	0.0165405	3.46896
SLC16A9	2.00549e-05	0.00193095	3.52957
GAS6	6.62292e-05	0.00508919	3.7719
LINC02104	2.58209e-07	4.86432e-05	3.85129
GAS6-DT	7.43327e-11	3.05706e-08	3.90587
MEST	1.32205e-05	0.00134978	4.03347
NAV3	0.000176537	0.0110484	4.13983
DNAJC12	0.000172331	0.0108544	4.1501
LINC01121	0.000533047	0.0265161	4.15632
AL390719.1	0.000115133	0.00789174	4.16723
AL844908.1	0.00118764	0.0478994	4.26465
GDF15	0.00102473	0.0429133	4.26598
AC090409.1	1.72087e-06	0.000249997	4.34941
SCAT8	0.000495724	0.0250003	4.41109
TRPM3	2.10078e-09	6.81586e-07	4.48079
NALCN	9.19887e-05	0.00644142	4.57225
MAMDC2	6.07993e-07	0.000104432	4.68037
GLP2R	7.16381e-05	0.00539132	4.75715
CORO2B	5.47451e-05	0.0043796	5.15842
TNFRSF10D	2.00774e-09	6.5872e-07	5.1937
PTPRQ	1.94311e-05	0.00187877	5.82614
AC244153.1	0.000441013	0.0227922	5.89613
CDH2	2.11474e-05	0.00201141	5.96727
AC005280.2	7.28132e-05	0.00546381	6.29348
NRG1	7.6407e-08	1.61673e-05	6.57377
LINC01182	4.43028e-05	0.00366471	6.57875
MARCHF4	7.65391e-05	0.00565808	6.59021
AL691420.1	6.99981e-09	2.00387e-06	6.69506
AKR1B10	5.51538e-05	0.00438826	6.83685
CCDC144NL-AS1	1.62284e-05	0.00160091	9.00718
F2R	9.84349e-05	0.00684357	9.46527
SLCO2B1	0.000666604	0.0314742	9.60159
SFTA1P	6.48803e-05	0.00503918	12.4295
FUT1	0.00083421	0.037471	36.7495
KLRC2	0.000856063	0.0381053	41.7353
TMPOP2	0.000896435	0.03942	41.9584
LINC00452	0.000555507	0.0273963	45.2945
PLCE1-AS1	0.000359276	0.0194229	51.1133
SNCA	9.4927e-05	0.00661544	58.5873
CSF2	0.000932702	0.0404679	59.6395

## Sheet: Table S4
Supplementary Table S4. Shared regulated genes between the three miRNAs
Common downregulated between		Common downregulated between						Common downregulated between					Common downregulated between
Canonical and 5'isomiR (35)		Canonical and 3'isomiR (28)						all three miRNAs (28)					5'isomiR and 3'isomiR (79)
AC083862.2		BST2						BST2					AC005515.1
BST2		CCDC194						CCDC194					AC124319.3
CCDC194		CMPK2						CMPK2					ADAMTS4
CMPK2		GABRA4						GABRA4					ADAMTSL3
EIF2AK2		HELZ2						HELZ2					AKR1C1
GABRA4		HERC6						HERC6					APOBEC3F
GCNT4		IFI6						IFI6					APOBEC3G
HELZ2		IFIT1						IFIT1					BST2
HERC6		IFIT2						IFIT2					CCDC194
IFI44L		IL22RA1						IL22RA1					CD40
IFI6		IRF7						IRF7					CDON
IFIT1		KIAA0040						KIAA0040					CHROMR
IFIT2		KIF5C						KIF5C					CLCA3P
IL22RA1		LAG3						LAG3					CMPK2
IRF7		MX1						MX1					CNP
KIAA0040		MX2						MX2					CYP24A1
KIF5C		OAS2						OAS2					DDX58
LAG3		OAS3						OAS3					DHX58
MT-TT		OASL						OASL					ENTPD3
MX1		PLEKHA4						PLEKHA4					GABRA4
MX2		RGS16						RGS16					GMPR
NCOA7		RNF213						RNF213					GRIP2
OAS2		RSAD2						RSAD2					HELZ2
OAS3		SAMD9						SAMD9					HERC5
OASL		SP110						SP110					HERC6
PLEKHA4		TNFSF10						TNFSF10					IFI27
RASGEF1B		USP18						USP18					IFI35
RGS16		ZBP1						ZBP1					IFI44
RNF213													IFI6
RSAD2													IFIH1
SAMD9													IFIT1
SP110													IFIT2
TNFSF10													IFIT3
USP18													IFITM1
ZBP1													IL22RA1
													IRF7
													ISG15
													ISG20
													KIAA0040
													KIF5C
													LAG3
													LGALS3BP
													MT-TF
													MX1
													MX2
													MYD88
													NDP
													NRIR
													OAS1
													OAS2
													OAS3
													OASL
													OR52K3P
													PARM1
													PDE4B
													PLEKHA4
													PPM1K
													PRG4
													PRKCD
													REC8
													RET
													RGS16
													RHBDL3
													RNF213
													RSAD2
													S1PR2
													SAMD11
													SAMD9
													SECTM1
													SLC15A3
													SLC38A5
													SP110
													SSTR2
													THEMIS2
													TMEM229B
													TNFSF10
													TRIM14
													USP18
													ZBP1

## Sheet: Table S5
Supplementary Table S5. MiRDB predicted common targets between
Canonical miR-140-3p and 5'isomiR (100)
ABHD5
ABL1
ADAM10
ADAM17
ADAMTS6
ADGRG5
AFF1
ARIH1
ATXN1L
BACE1
BAHD1
BSN
C20orf96
CAMK1D
CASD1
CBL
CCDC179
CCNJ
CMTM4
DELE1
DENR
DGKD
DNAJA1
DOCK9
EIF5A2
ENTPD4
EPHB2
ERVH48-1
ETNK1
EZH1
FAM199X
FBXO33
FGF9
GNRHR
GPATCH2L
GRHL2
GSTM3
HAPLN4
HBP1
HDAC4
HGF
HMGXB4
HSF2
JRK
KCNE4
KCNK17
KCTD20
KCTD6
KHDRBS2
KIF1B
LHFPL2
LOXL2
MAN2A1
MAP2K6
MAPK1
MARK3
MBP
MMP24
MVB12B
MYLK4
NDST1
NEURL1B
NGRN
NOVA1
NR1D2
P2RY2
PAX7
PDPK1
PEAK1
PHF13
POSTN
PTCH1
PYGB
RAB21
RC3H1
RNF44
RRAS2
SAMD8
SCLT1
SCP2
SIRT1
SLC10A4
SLCO4A1
SMARCC2
SNAP25
SNRNP27
SOBP
SPPL3
ST8SIA1
SYNC
TEAD1
TLE4
UBE2G2
ULK4
USP34
VKORC1L1
ZC3H6
ZMAT3
ZNF146
ZNF618

## Sheet: Table S6
Supplementary Table S6. Predicted and downregulated by 5' isomiR
ABCA1
ADD3
ARHGAP12
ATP9A
C1RL
CA12
CCN3
DTNA
ECE1
FAM20A
FMOD
HELZ2
HERC6
IRF2
KREMEN1
LHFPL2
N4BP1
NCOA7
NTN1
PKP1
RNASE4
RSAD2
S1PR2
SP100
TNFRSF14
ZDHHC17
ZFYVE26

[truncated: 4 more sheets: Table S7, Table S8, Table S9, Table S10]
